# Supplementary material for: Fear of COVID-19 Predicts Depression, Anxiety and Post-Traumatic Stress Disorders in Patients with Implantable Cardioverter Defibrillators and Is Mediated by Positive and Negative Affects—A Cross-Sectional Study
Source: J Clin Med. 2023 Oct 31;12(21):6884. doi: 10.3390/jcm12216884 (PMC10648893; doi:10.3390/jcm12216884)
Supplement: Supplementary file 1 [file jcm-12-06884-s001.zip]

Archive with 1 entries (1 files):
- jcm-2681471-supplementary.pdf
